# Supplementary material for: Monthly Dynamics of Plasma Elements, Hematology, Oxidative Stress Markers, and Hormonal Concentrations in Growing Male Shiba Goats (Capra hircus) Reared in Tokyo-Japan
Source: Animals (Basel). 2022 Mar 3;12(5):645. doi: 10.3390/ani12050645 (PMC8909858; doi:10.3390/ani12050645)
Supplement: Supplementary file 1 [file animals-12-00645-s001.zip]

Archive with 1 entries (1 files):
- animals-1564685-supplementary.pdf
